# Supplementary material for: Inferring Molecular Processes Heterogeneity from Transcriptional Data
Source: Biomed Res Int. 2017 Dec 6;2017:6961786. doi: 10.1155/2017/6961786 (PMC5736944; doi:10.1155/2017/6961786)
Supplement: Supplementary file 1 — AppendixC_Influence_of_marker_genes.xlsx: The file contains results for various group of genes to determine such properties as robustness of outcome and its correlation with the fold change. AppendixD_Top_profiles.xlsx: The file contains lists of top 50 genes characterizing all functions from analyzed case studies. [file 6961786.f1.zip]

Archive with 2 entries (2 files):
- AppendixC_Influence_of_marker_genes.xlsx
- AppendixD_Top_profiles.xlsx
