# Supplementary material for: Inferring Molecular Processes Heterogeneity from Transcriptional Data
Source: Biomed Res Int. 2017 Dec 6;2017:6961786. doi: 10.1155/2017/6961786 (PMC5736944; doi:10.1155/2017/6961786)
Supplement: Supplementary file 1 — AppendixC_Influence_of_marker_genes.xlsx: The file contains results for various group of genes to determine such properties as robustness of outcome and its correlation with the fold change. AppendixD_Top_profiles.xlsx: The file contains lists of top 50 genes characterizing all functions from analyzed case studies. [file 6961786.f1.zip › AppendixC_Influence_of_marker_genes.xlsx]

## Sheet: Cholest-synth_vs_Oth-sterols-sy
	MEZ1	MEZ2	MEZ3	SKOV1	SKOV2	SKOV3	ROBUSTNESS OF PREDICTED PERCENT												CHOLESTEROL SYNTHESIS
Cholest-synth-top-1-ID-1	0.681672	0.683909	0.695103	0.439707	0.442413	0.430454													SYMBOL	FOLD CHANGE	MEAN FC	STDEV FC	CORRELATION BETWEEN MARKERS MEAN FC AND ESTIMATED PERCENT
Oth-sterols-synth-top-1-ID-1	0.318328	0.316091	0.304897	0.560293	0.557587	0.569546													ACAT2	4.77837	4.77837	0	0.681672		0.439707
Cholest-synth-top-2-ID-2	0.586262	0.587743	0.594946	0.434045	0.436085	0.428354	-0.0954092	-0.0961659	-0.100157	-0.0972441	-0.00566158	-0.00632786	-0.00210081	-0.00469675					HMGCS1	4.05469	4.41653	0.511713	0.586262		0.434045
Oth-sterols-synth-top-2-ID-2	0.413738	0.412257	0.405054	0.565955	0.563915	0.571646													DHCR7	3.12053	3.98453	0.831141	0.546527		0.416721
Cholest-synth-top-3-ID-3	0.546527	0.547787	0.553941	0.416721	0.418496	0.411847	-0.0397355	-0.039956	-0.0410051	-0.0402322	-0.017324	-0.0175886	-0.0165063	-0.0171396					IDI1	3.08652	3.76003	0.813719	0.53456		0.413407
Oth-sterols-synth-top-3-ID-3	0.453473	0.452213	0.446059	0.583279	0.581504	0.588153													SQLE	2.78872	3.56577	0.827823	0.529737		0.416027
Cholest-synth-top-4-ID-4	0.53456	0.535741	0.541518	0.413407	0.415068	0.408776	-0.0119666	-0.0120462	-0.0124233	-0.0121454	-0.00331424	-0.00342879	-0.00307153	-0.00327152					HMGCR	2.77758	3.4344	0.807324	0.531837		0.421319
Oth-sterols-synth-top-4-ID-4	0.46544	0.464259	0.458482	0.586593	0.584932	0.591224													MSMO1	2.65794	3.32348	0.793266	0.518294		0.413385
Cholest-synth-top-5-ID-5	0.529737	0.530843	0.536256	0.416027	0.417618	0.411737	-0.0048231	-0.00489738	-0.00526214	-0.00499421	0.00261956	0.00255002	0.00296124	0.00271027					FDFT1	2.2676	3.19149	0.823854	0.520223		0.419513
Oth-sterols-synth-top-5-ID-5	0.470263	0.469157	0.463744	0.583973	0.582382	0.588263													LSS	2.0747	3.06741	0.855846	0.520469	0.900029	0.422299	0.733978
Cholest-synth-top-6-ID-6	0.531837	0.532894	0.538175	0.421319	0.422899	0.417134	0.00209969	0.00205091	0.00191966	0.00202342	0.00529225	0.00528182	0.0053971	0.00532372
Oth-sterols-synth-top-6-ID-6	0.468163	0.467106	0.461825	0.578681	0.577101	0.582866													OTHER STEROLS SYNTHESIS
Cholest-synth-top-7-ID-7	0.518294	0.519321	0.524317	0.413385	0.414923	0.40942	-0.0135432	-0.0135737	-0.0138582	-0.0136584	-0.00793412	-0.00797685	-0.00771429	-0.00787509					SYMBOL	FOLD CHANGE	MEAN FC	STDEV FC
Oth-sterols-synth-top-7-ID-7	0.481706	0.480679	0.475683	0.586615	0.585077	0.59058													IL1A	-8.77337	-8.77337	0	0.318328		0.560293
Cholest-synth-top-8-ID-8	0.520223	0.52121	0.525999	0.419513	0.420969	0.415729	0.00192952	0.00188908	0.00168182	0.00183347	0.00612816	0.00604665	0.00630892	0.00616124					ANGPT2	-3.03307	-5.90322	4.05901	0.413738		0.565955
Oth-sterols-synth-top-8-ID-8	0.479777	0.47879	0.474001	0.580487	0.579031	0.584271													CSF1	-2.56517	-4.79054	3.45716	0.453473		0.583279
Cholest-synth-top-9-ID-9	0.520469	0.521468	0.526114	0.422299	0.42371	0.418589	0.000246026	0.000257995	0.000115523	0.000206514	0.00278551	0.00274041	0.00286071	0.00279554					PCK2	-2.46958	-4.2103	3.052	0.46544		0.586593
Oth-sterols-synth-top-9-ID-9	0.479531	0.478532	0.473886	0.577701	0.57629	0.581411													ABCA1	-2.23003	-3.81424	2.78753	0.470263		0.583973
																			IL1B	-1.94536	-3.50276	2.60737	0.468163		0.578681
																			CEBPB	-1.90586	-3.27463	2.45553	0.481706		0.586615
																			ANGPTL4	-1.79912	-3.0902	2.33246	0.479777		0.580487
																			DHRS3	-1.79379	-2.94615	2.2242	0.479531	0.985022	0.577701	0.816154

## Sheet: Cholest-synth_vs_Movement
	MEZ1	MEZ2	MEZ3	SKOV1	SKOV2	SKOV3	ROBUSTNESS OF PREDICTED PERCENT												CHOLESTEROL SYNTHESIS
Cholest-synth-top-1-ID-1	0.681672	0.683909	0.695103	0.439707	0.442413	0.430454													SYMBOL	FOLD CHANGE	MEAN FC	STDEV FC	CORRELATION BETWEEN MARKERS MEAN FC AND ESTIMATED PERCENT
Movement-top-1-ID-1	0.318328	0.316091	0.304897	0.560293	0.557587	0.569546													ACAT2	4.77837	4.77837	0	0.681672		0.439707
Cholest-synth-top-2-ID-2	0.616195	0.617753	0.625491	0.453487	0.455503	0.44746	-0.0654768	-0.0661563	-0.0696124	-0.0670819	0.0137799	0.0130902	0.0170055	0.0146252					HMGCS1	4.05469	4.41653	0.511713	0.616195		0.453487
Movement-top-2-ID-2	0.383805	0.382247	0.374509	0.546513	0.544497	0.55254													DHCR7	3.12053	3.98453	0.831141	0.570029		0.433309
Cholest-synth-top-3-ID-3	0.570029	0.571337	0.577808	0.433309	0.435079	0.428203	-0.0461659	-0.0464154	-0.0476829	-0.0467547	-0.0201777	-0.0204242	-0.0192565	-0.0199528					IDI1	3.08652	3.76003	0.813719	0.569644		0.439314
Movement-top-3-ID-3	0.429971	0.428663	0.422192	0.566691	0.564921	0.571797													SQLE	2.78872	3.56577	0.827823	0.553649		0.433737
Cholest-synth-top-4-ID-4	0.569644	0.570895	0.577066	0.439314	0.440993	0.43437	-0.000385247	-0.000441997	-0.000741553	-0.000522932	0.00600469	0.00591462	0.00616689	0.00602873					HMGCR	2.77758	3.4344	0.807324	0.531212		0.419023
Movement-top-4-ID-4	0.430356	0.429105	0.422934	0.560686	0.559007	0.56563													MSMO1	2.65794	3.32348	0.793266	0.537287		0.428176
Cholest-synth-top-5-ID-5	0.553649	0.554803	0.560464	0.433737	0.435327	0.429241	-0.0159949	-0.0160922	-0.0166023	-0.0162298	-0.00557696	-0.00566647	-0.00512936	-0.0054576					FDFT1	2.2676	3.19149	0.823854	0.544607		0.439401
Movement-top-5-ID-5	0.446351	0.445197	0.439536	0.566263	0.564673	0.570759													LSS	2.0747	3.06741	0.855846	0.534381	0.944018	0.433372	0.548961
Cholest-synth-top-6-ID-6	0.531212	0.532296	0.537636	0.419023	0.420586	0.414781	-0.0224368	-0.0225072	-0.0228284	-0.0225908	-0.014714	-0.0147405	-0.0144594	-0.014638
Movement-top-6-ID-6	0.468788	0.467704	0.462364	0.580977	0.579414	0.585219													MOVEMENT
Cholest-synth-top-7-ID-7	0.537287	0.538315	0.543528	0.428176	0.429723	0.424046	0.00607541	0.00601916	0.00589258	0.00599572	0.00915332	0.00913653	0.00926431	0.00918472					SYMBOL	FOLD CHANGE	MEAN FC	STDEV FC
Movement-top-7-ID-7	0.462713	0.461685	0.456472	0.571824	0.570277	0.575954													IL1A	-8.77337	-8.77337	0	0.318328		0.560293
Cholest-synth-top-8-ID-8	0.544607	0.5456	0.550599	0.439401	0.4409	0.43545	0.00731934	0.0072854	0.0070707	0.00722515	0.011225	0.0111775	0.0114045	0.011269					ANGPT2	-3.03307	-5.90322	4.05901	0.383805		0.565955
Movement-top-8-ID-8	0.455393	0.4544	0.449401	0.560599	0.5591	0.56455													CSF1	-2.56517	-4.79054	3.45716	0.429971		0.583279
Cholest-synth-top-9-ID-9	0.534381	0.535357	0.540127	0.433372	0.434812	0.429577	-0.0102259	-0.0102433	-0.0104721	-0.0103137	-0.0060296	-0.0060889	-0.00587282	-0.00599711					POSTN	-2.43443	-4.20151	3.05872	0.430356		0.586593
Movement-top-9-ID-9	0.465619	0.464643	0.459873	0.566628	0.565188	0.570423													IL1B	-1.94536	-3.75028	2.83459	0.446351		0.583973
Cholest-synth-top-9-ID-10	0.517675	0.518623	0.523289	0.419403	0.420806	0.415701	-0.0167061	-0.0167338	-0.0168381	-0.0167593	-0.0139687	-0.0140052	-0.0138769	-0.0139503					DDR2	-1.89065	-3.44034	2.64656	0.468788		0.578681
Movement-top-10-ID-10	0.482325	0.481377	0.476711	0.580597	0.579194	0.584299													YARS	-1.7414	-3.19764	2.49985	0.462713		0.586615
																			ANGPTL4	-1.79912	-3.02282	2.36664	0.455393		0.580487
																			CXCL1	-1.6824	-2.87389	2.25843	0.465619	0.987095	0.577701	0.8134
																			NRP1	-1.65254	-2.75175	2.16401

## Sheet: Cholest-synth_vs_Epith-prolif
	MEZ1	MEZ2	MEZ3	SKOV1	SKOV2	SKOV3													CHOLESTEROL SYNTHESIS
Cholest-synth-top-1-ID-1	0.485144	0.486788	0.494406	0.320559	0.322392	0.314338													SYMBOL	FOLD CHANGE	MEAN FC	STDEV FC	CORRELATION BETWEEN MARKERS MEAN FC AND ESTIMATED PERCENT
Epith-prolif-top-1-ID-1	0.514856	0.513212	0.505594	0.679441	0.677608	0.685662													ACAT2	4.77837	4.77837	0	0.485144		0.320559
Cholest-synth-top-2-ID-2	0.457003	0.458316	0.464266	0.330069	0.331704	0.325358	-0.0281412	-0.0284719	-0.0301401	-0.0289178	0.00951003	0.00931114	0.0110191	0.00994675					HMGCS1	4.05469	4.41653	0.511713	0.457003		0.330069
Epith-prolif-top-2-ID-2	0.542997	0.541684	0.535734	0.669931	0.668296	0.674642													DHCR7	3.12053	3.98453	0.831141	0.461545		0.344862
Cholest-synth-top-3-ID-3	0.461545	0.462758	0.468239	0.344862	0.346443	0.340497	0.00454176	0.00444158	0.003973	0.00431878	0.0147932	0.0147393	0.0151392	0.0148905					IDI1	3.08652	3.76003	0.813719	0.440204		0.332913
Epith-prolif-top-3-ID-3	0.538455	0.537242	0.531761	0.655138	0.653557	0.659503													SQLE	2.78872	3.56577	0.827823	0.439174		0.338186
Cholest-synth-top-4-ID-4	0.440204	0.441333	0.44644	0.332913	0.334365	0.328823	-0.0213415	-0.0214248	-0.0217989	-0.0215217	-0.0119492	-0.0120778	-0.0116738	-0.0119003					HMGCR	2.77758	3.4344	0.807324	0.43497		0.338391
Epith-prolif-top-4-ID-4	0.559796	0.558667	0.55356	0.667087	0.665635	0.671177													MSMO1	2.65794	3.32348	0.793266	0.430727		0.338366
Cholest-synth-top-5-ID-5	0.439174	0.44021	0.445044	0.338186	0.339587	0.334399	-0.00102959	-0.00112327	-0.00139602	-0.00118296	0.00527299	0.00522154	0.00557601	0.00535685					FDFT1	2.2676	3.19149	0.823854	0.434293		0.345147
Epith-prolif-top-5-ID-5	0.560826	0.55979	0.554956	0.661814	0.660413	0.665601													LSS	2.0747	3.06741	0.855846	0.435439	0.924256	0.348438	-0.835747
Cholest-synth-top-6-ID-6	0.43497	0.435961	0.440596	0.338391	0.339771	0.334765	-0.00420342	-0.00424895	-0.00444794	-0.00430011	0.000205003	0.000184418	0.000366501	0.000251974
Epith-prolif-top-6-ID-6	0.56503	0.564039	0.559404	0.661609	0.660229	0.665235													EPITHELIAL PROLIFERATION
Cholest-synth-top-7-ID-7	0.430727	0.431659	0.43612	0.338366	0.33973	0.334882	-0.00424373	-0.00430148	-0.00447522	-0.00434015	-2.473e-05	-4.08183e-05	0.000116587	1.70128e-05					SYMBOL	FOLD CHANGE	MEAN FC	STDEV FC
Epith-prolif-top-7-ID-7	0.569273	0.568341	0.56388	0.661634	0.66027	0.665118													C3	-2.32764	-2.32764	0	0.514856		0.560293
Cholest-synth-top-8-ID-8	0.434293	0.435178	0.439481	0.345147	0.34647	0.34181	0.003566	0.00351919	0.00336077	0.00348199	0.00678106	0.00673994	0.0069278	0.00681627					CEBPB	-1.90586	-2.11675	0.298243	0.542997		0.565955
Epith-prolif-top-8-ID-8	0.565707	0.564822	0.560519	0.654853	0.65353	0.65819													FERMT1	-1.74902	-1.99417	0.299247	0.538455		0.583279
Cholest-synth-top-9-ID-9	0.435439	0.436297	0.440484	0.348438	0.349722	0.345165	0.00114574	0.00111882	0.00100317	0.00108924	0.00329069	0.00325214	0.00335557	0.00329947					TNFRSF1A	-1.48752	-1.86751	0.351958	0.559796		0.586593
Epith-prolif-top-9-ID-9	0.564561	0.563703	0.559516	0.651562	0.650278	0.654835													LAMA3	-1.46729	-1.78746	0.35347	0.560826		0.583973
Cholest-synth-top-9-ID-10	0.428332	0.429177	0.433305	0.342686	0.343966	0.339461	-0.00710617	-0.00711996	-0.00717918	-0.0071351	-0.00575241	-0.00575627	-0.00570451	-0.00573773					PPARA	-1.36946	-1.7178	0.359269	0.56503		0.578681
Epith-prolif-top-10-ID-10	0.571668	0.570823	0.566695	0.657314	0.656034	0.660539													MYC	-1.34474	-1.6645	0.356992	0.569273		0.586615
																			RALGDS	-1.2949	-1.6183	0.355405	0.565707		0.580487
																			TP63	-1.27674	-1.58035	0.351407	0.564561	0.945972	0.577701	0.722376
																			INSR	-1.23878	-1.54619	0.348473

## Sheet: Cholest-synth_vs_Cells-prolif-x
	MEZ1	MEZ2	MEZ3	SKOV1	SKOV2	SKOV3													CHOLESTEROL SYNTHESIS
Cells-prolif-x1-top-1-ID-1	0.331932	0.329645	0.318165	0.574932	0.572267	0.584037													SYMBOL	FOLD CHANGE	MEAN FC	STDEV FC	CORRELATION BETWEEN MARKERS MEAN FC AND ESTIMATED PERCENT
Cholest-synth-top-1-ID-1	0.668068	0.670355	0.681835	0.425068	0.427733	0.415963													ACAT2	4.77837	4.77837	0	0.331932		0.574932
Cells-prolif-x1-top-2-ID-2	0.397637	0.396053	0.388147	0.561323	0.55932	0.5673	0.065705	0.0664081	0.0699818	0.0673649	-0.01361	-0.0129468	-0.016737	-0.0144313					HMGCS1	4.05469	4.41653	0.511713	0.397637		0.561323
Cholest-synth-top-2-ID-2	0.602363	0.603947	0.611853	0.438677	0.44068	0.4327													DHCR7	3.12053	3.98453	0.831141	0.446175		0.583074
Cells-prolif-x1-top-3-ID-3	0.446175	0.444801	0.438283	0.583074	0.581275	0.588096	0.0485384	0.0487483	0.0501359	0.0491409	0.0217517	0.0219553	0.020796	0.021501					IDI1	3.08652	3.76003	0.813719	0.463018		0.58899
Cholest-synth-top-3-ID-3	0.553825	0.555199	0.561717	0.416926	0.418725	0.411904													SQLE	2.78872	3.56577	0.827823	0.461648		0.580423
Cells-prolif-x1-top-4-ID-4	0.463018	0.461768	0.455761	0.58899	0.587349	0.59371	0.0168427	0.0169673	0.0174777	0.0170959	0.00591536	0.00607364	0.00561483	0.00586794					HMGCR	2.77758	3.4344	0.807324	0.457155		0.573327
Cholest-synth-top-4-ID-4	0.536982	0.538232	0.544239	0.41101	0.412651	0.40629													MSMO1	2.65794	3.32348	0.793266	0.452747		0.56533
Cells-prolif-x1-top-5-ID-5	0.461648	0.46048	0.454811	0.580423	0.578823	0.584842	-0.00136938	-0.00128825	-0.000949565	-0.0012024	-0.00856625	-0.00852578	-0.00886892	-0.00865365					FDFT1	2.2676	3.19149	0.823854	0.445007		0.553566
Cholest-synth-top-5-ID-5	0.538352	0.53952	0.545189	0.419577	0.421177	0.415158													LSS	2.0747	3.06741	0.855846	0.449843	-0.827395	0.554693	0.367671
Cells-prolif-x1-top-6-ID-6	0.457155	0.45601	0.450476	0.573327	0.57173	0.57766	-0.00449356	-0.00446986	-0.00433553	-0.00443298	-0.00709602	-0.00709322	-0.00718175	-0.00712366
Cholest-synth-top-6-ID-6	0.542845	0.54399	0.549524	0.426673	0.42827	0.42234													CELLS PROLIFERATION X1
Cells-prolif-x1-top-7-ID-7	0.452747	0.451618	0.446265	0.56533	0.563762	0.569533	-0.00440755	-0.00439251	-0.0042111	-0.00433705	-0.00799698	-0.0079677	-0.00812724	-0.00803064					SYMBOL	FOLD CHANGE	MEAN FC	STDEV FC
Cholest-synth-top-7-ID-7	0.547253	0.548382	0.553735	0.43467	0.436238	0.430467													IL1A	-8.77337	-8.77337	0	0.668068		0.560293
Cells-prolif-x1-top-8-ID-8	0.445007	0.443952	0.438837	0.553566	0.552067	0.557622	-0.00774	-0.00766599	-0.00742729	-0.00761109	-0.0117642	-0.0116956	-0.0119109	-0.0117902					ANGPT2	-3.03307	-5.90322	4.05901	0.602363		0.565955
Cholest-synth-top-8-ID-8	0.554993	0.556048	0.561163	0.446434	0.447933	0.442378													THBD	-2.62669	-4.81104	3.43749	0.553825		0.583279
Cells-prolif-x1-top-9-ID-9	0.449843	0.448817	0.443904	0.554693	0.553262	0.558592	0.00483528	0.0048649	0.00506666	0.00492228	0.00112705	0.00119509	0.000969965	0.00109737					CSF1	-2.56517	-4.24957	3.023	0.536982		0.586593
Cholest-synth-top-9-ID-9	0.550157	0.551183	0.556096	0.445307	0.446738	0.441408													PCK2	-2.46958	-3.89358	2.73634	0.538352		0.583973
Cells-prolif-x1-top-10-ID-10	0.465175	0.464177	0.459374	0.567335	0.565944	0.571134	0.0153328	0.01536	0.0154705	0.0153878	0.012642	0.012682	0.0125425	0.0126221					POSTN	-2.43443	-3.65038	2.51891	0.542845		0.578681
Cholest-synth-top-9-ID-10	0.534825	0.535823	0.540626	0.432665	0.434056	0.428866													C8orf4	-2.4276	-3.4757	2.34543	0.547253		0.586615
																			ULBP1	-2.33468	-3.33307	2.2086	0.554993		0.580487
																			C3	-2.32764	-3.22136	2.09296	0.550157	-0.945392	0.577701	0.828789
																			SHMT2	-2.20823	-3.12004	1.9991

## Sheet: DNA-repair_vs_Oth-sterols-synth
	MEZ1	MEZ2	MEZ3	SKOV1	SKOV2	SKOV3													DNA REPAIR
DNA-repair-top-1-ID-1	0.721038	0.722846	0.732341	0.517569	0.519849	0.509666													SYMBOL	FOLD CHANGE	MEAN FC	STDEV FC	CORRELATION BETWEEN MARKERS MEAN FC AND ESTIMATED PERCENT
Oth-sterols-synth-top-1-ID-1	0.278962	0.277154	0.267659	0.482431	0.480151	0.490334													TYMS	2.99232	2.99232	0	0.721038		0.517569
DNA-repair-top-2-ID-2	0.631144	0.632499	0.639428	0.485486	0.48735	0.479811	-0.0898946	-0.0903471	-0.0929124	-0.0910514	-0.0320837	-0.0324995	-0.0298548	-0.0314794					BRIP1	2.38679	2.68956	0.428174	0.631144		0.485486
Oth-sterols-synth-top-2-ID-2	0.368856	0.367501	0.360572	0.514514	0.51265	0.520189													EXO1	2.34761	2.57557	0.361445	0.585852		0.457324
DNA-repair-top-3-ID-3	0.585852	0.587036	0.593182	0.457324	0.458961	0.452371	-0.0452913	-0.0454633	-0.0462458	-0.0456668	-0.0281619	-0.0283884	-0.0274397	-0.0279967					PCNA	1.78915	2.37897	0.491642	0.60123		0.482916
Oth-sterols-synth-top-3-ID-3	0.414148	0.412964	0.406818	0.542676	0.541039	0.547629													RAD51	1.78028	2.25923	0.50296	0.587483		0.475166
DNA-repair-top-4-ID-4	0.60123	0.602311	0.607964	0.482916	0.484467	0.478301	0.0153771	0.0152753	0.0147815	0.0151446	0.0255921	0.0255059	0.0259298	0.0256759					BRCA1	1.74355	2.17328	0.496684	0.587603		0.47823
Oth-sterols-synth-top-4-ID-4	0.39877	0.397689	0.392036	0.517084	0.515533	0.521699													RRM1	1.73612	2.11083	0.482577	0.575358		0.471032
DNA-repair-top-5-ID-5	0.587483	0.588527	0.593883	0.475166	0.476627	0.470791	-0.013746	-0.0137844	-0.0140809	-0.0138704	-0.00775024	-0.00784014	-0.00751005	-0.00770014					HAT1	1.69775	2.0592	0.470044	0.567796		0.467113
Oth-sterols-synth-top-5-ID-5	0.412517	0.411473	0.406117	0.524834	0.523373	0.529209													CDK2	1.61539	2.00989	0.463906	0.570541	0.890197	0.472446	0.679127
DNA-repair-top-6-ID-6	0.587603	0.588587	0.593843	0.47823	0.479654	0.473938	0.000119212	6.00747e-05	-4.02053e-05	4.63605e-05	0.00306462	0.00302693	0.00314653	0.00307936					H2AFX	1.51948	1.96085	0.464054
Oth-sterols-synth-top-6-ID-6	0.412397	0.411413	0.406157	0.52177	0.520346	0.526062
DNA-repair-top-7-ID-7	0.575358	0.576322	0.581332	0.471032	0.47241	0.466903	-0.0122449	-0.0122649	-0.0125108	-0.0123402	-0.00719881	-0.00724412	-0.00703461	-0.00715918					OTHER STEROLS SYNTHESIS
Oth-sterols-synth-top-7-ID-7	0.424642	0.423678	0.418668	0.528968	0.52759	0.533097													SYMBOL	FOLD CHANGE	MEAN FC	STDEV FC
DNA-repair-top-8-ID-8	0.567796	0.568707	0.573558	0.467113	0.468432	0.463109	-0.00756205	-0.00761447	-0.00777429	-0.00765027	-0.0039184	-0.0039775	-0.00379383	-0.00389657					IL1A	-8.77337	-8.77337	0	0.278962		0.560293
Oth-sterols-synth-top-8-ID-8	0.432204	0.431293	0.426442	0.532887	0.531568	0.536891													ANGPT2	-3.03307	-5.90322	4.05901	0.368856		0.565955
DNA-repair-top-9-ID-9	0.570541	0.571466	0.576192	0.472446	0.473723	0.468518	0.00274537	0.00275887	0.00263465	0.00271296	0.00533289	0.00529071	0.00540859	0.00534406					CSF1	-2.56517	-4.79054	3.45716	0.414148		0.583279
Oth-sterols-synth-top-9-ID-9	0.429459	0.428534	0.423808	0.527554	0.526277	0.531482													PCK2	-2.46958	-4.2103	3.052	0.39877		0.586593
DNA-repair-top-10-ID-10	0.58382	0.584751	0.589372	0.48722	0.48841	0.483352	0.0132793	0.0132851	0.0131795	0.013248	0.0147735	0.0146867	0.014834	0.0147647					ABCA1	-2.23003	-3.81424	2.78753	0.412517		0.583973
Oth-sterols-synth-top-9-ID-10	0.41618	0.415249	0.410628	0.51278	0.51159	0.516648													IL1B	-1.94536	-3.50276	2.60737	0.412397		0.578681
																			CEBPB	-1.90586	-3.27463	2.45553	0.424642		0.586615
																			ANGPTL4	-1.79912	-3.0902	2.33246	0.432204		0.580487
																			DHRS3	-1.79379	-2.94615	2.2242	0.429459	0.913366	0.577701	0.652937

## Sheet: DNA-repair_vs_Movement
	MEZ1	MEZ2	MEZ3	SKOV1	SKOV2	SKOV3													DNA REPAIR
DNA-repair-top-1-ID-1	0.721038	0.722846	0.732341	0.517569	0.519849	0.509666													SYMBOL	FOLD CHANGE	MEAN FC	STDEV FC	CORRELATION BETWEEN MARKERS MEAN FC AND ESTIMATED PERCENT
Movement-top-1-ID-1	0.278962	0.277154	0.267659	0.482431	0.480151	0.490334													TYMS	2.99232	2.99232	0	0.721038		0.517569
DNA-repair-top-2-ID-2	0.659407	0.660812	0.668176	0.505468	0.50727	0.499517	-0.0616309	-0.0620347	-0.0641647	-0.0626101	-0.0121017	-0.0125788	-0.0101488	-0.0116098					BRIP1	2.38679	2.68956	0.428174	0.659407		0.505468
Movement-top-2-ID-2	0.340593	0.339188	0.331824	0.494532	0.49273	0.500483													EXO1	2.34761	2.57557	0.361445	0.608643		0.474149
DNA-repair-top-3-ID-3	0.608643	0.609862	0.616291	0.474149	0.475757	0.468991	-0.0507641	-0.0509498	-0.0518851	-0.0511997	-0.0313186	-0.0315135	-0.0305256	-0.0311192					PCNA	1.78915	2.37897	0.491642	0.634993		0.509212
Movement-top-3-ID-3	0.391357	0.390138	0.383709	0.525851	0.524243	0.531009													RAD51	1.78028	2.25923	0.50296	0.611128		0.493325
DNA-repair-top-4-ID-4	0.634993	0.636127	0.642099	0.509212	0.510752	0.504339	0.0263499	0.0262651	0.0258083	0.0261411	0.035063	0.0349954	0.0353474	0.0351353					BRCA1	1.74355	2.17328	0.496684	0.58736		0.475999
Movement-top-4-ID-4	0.365007	0.363873	0.357901	0.490788	0.489248	0.495661													RRM1	1.73612	2.11083	0.482577	0.594213		0.486066
DNA-repair-top-5-ID-5	0.611128	0.612209	0.617782	0.493325	0.494764	0.488762	-0.0238651	-0.0239177	-0.0243172	-0.0240333	-0.0158876	-0.0159881	-0.0155766	-0.0158175					HAT1	1.69775	2.0592	0.470044	0.591823		0.487184
Movement-top-5-ID-5	0.388872	0.387791	0.382218	0.506675	0.505236	0.511238													CDK2	1.61539	2.00989	0.463906	0.584416	0.922376	0.483696	0.643319
DNA-repair-top-6-ID-6	0.58736	0.588376	0.593708	0.475999	0.477396	0.471632	-0.0237679	-0.0238333	-0.0240742	-0.0238918	-0.0173259	-0.0173677	-0.0171305	-0.0172747					H2AFX	1.51948	1.96085	0.464054
Movement-top-6-ID-6	0.41264	0.411624	0.406292	0.524001	0.522604	0.528368
DNA-repair-top-7-ID-7	0.594213	0.595164	0.600387	0.486066	0.487441	0.481775	0.00685241	0.0067885	0.00667913	0.00677335	0.0100674	0.0100441	0.0101434	0.010085					MOVEMENT
Movement-top-7-ID-7	0.405787	0.404836	0.399613	0.513934	0.512559	0.518225													SYMBOL	FOLD CHANGE	MEAN FC	STDEV FC
DNA-repair-top-8-ID-8	0.591823	0.592729	0.597772	0.487184	0.488538	0.483024	-0.00238927	-0.00243558	-0.00261458	-0.00247981	0.00111845	0.00109707	0.00124937	0.00115496					IL1A	-8.77337	-8.77337	0	0.278962		0.560293
Movement-top-8-ID-8	0.408177	0.407271	0.402228	0.512816	0.511462	0.516976													ANGPT2	-3.03307	-5.90322	4.05901	0.340593		0.565955
DNA-repair-top-9-ID-9	0.584416	0.585306	0.59015	0.483696	0.484996	0.479686	-0.00740747	-0.00742291	-0.00762207	-0.00748415	-0.00348867	-0.00354156	-0.00333857	-0.00345627					CSF1	-2.56517	-4.79054	3.45716	0.391357		0.583279
Movement-top-9-ID-9	0.415584	0.414694	0.40985	0.516304	0.515004	0.520314													POSTN	-2.43443	-4.20151	3.05872	0.365007		0.586593
DNA-repair-top-10-ID-10	0.581148	0.582023	0.586676	0.484222	0.485404	0.480351	-0.00326765	-0.0032831	-0.00347399	-0.00334158	0.000525954	0.000407874	0.000664713	0.000532847					IL1B	-1.94536	-3.75028	2.83459	0.388872		0.583973
Movement-top-10-ID-10	0.418852	0.417977	0.413324	0.515778	0.514596	0.519649													DDR2	-1.89065	-3.44034	2.64656	0.41264		0.578681
																			YARS	-1.7414	-3.19764	2.49985	0.405787		0.586615
																			ANGPTL4	-1.79912	-3.02282	2.36664	0.408177		0.580487
																			CXCL1	-1.6824	-2.87389	2.25843	0.415584	0.886676	0.577701	0.645482
																			NRP1	-1.65254	-2.75175	2.16401

## Sheet: DNA-repair_vs_Epith-prolif
	MEZ1	MEZ2	MEZ3	SKOV1	SKOV2	SKOV3													DNA REPAIR
DNA-repair-top-1-ID-1	0.541234	0.5427	0.549835	0.388163	0.389866	0.38229													SYMBOL	FOLD CHANGE	MEAN FC	STDEV FC	CORRELATION BETWEEN MARKERS MEAN FC AND ESTIMATED PERCENT
Epith-prolif-top-1-ID-1	0.458766	0.4573	0.450165	0.611837	0.610134	0.61771													TYMS	2.99232	2.99232	0	0.541234		0.388163
DNA-repair-top-2-ID-2	0.505049	0.506291	0.512245	0.378828	0.380325	0.373936	-0.0361855	-0.0364096	-0.0375902	-0.0367284	-0.00933469	-0.00954033	-0.00835425	-0.00907642					BRIP1	2.38679	2.68956	0.428174	0.505049		0.378828
Epith-prolif-top-2-ID-2	0.494951	0.493709	0.487755	0.621172	0.619675	0.626064													EXO1	2.34761	2.57557	0.361445	0.501426		0.383834
DNA-repair-top-3-ID-3	0.501426	0.502586	0.508162	0.383834	0.385276	0.379323	-0.00362255	-0.00370463	-0.00408284	-0.00380334	0.00500613	0.00495051	0.00538668	0.00511444					PCNA	1.78915	2.37897	0.491642	0.508218		0.399974
Epith-prolif-top-3-ID-3	0.498574	0.497414	0.491838	0.616166	0.614724	0.620677													RAD51	1.78028	2.25923	0.50296	0.497645		0.394673
DNA-repair-top-4-ID-4	0.508218	0.509301	0.514454	0.399974	0.401335	0.395792	0.00679127	0.00671541	0.00629194	0.00659954	0.0161392	0.0160594	0.0164697	0.0162228					BRCA1	1.74355	2.17328	0.496684	0.49146		0.392462
Epith-prolif-top-4-ID-4	0.491782	0.490699	0.485546	0.600026	0.598665	0.604208													RRM1	1.73612	2.11083	0.482577	0.487635		0.392598
DNA-repair-top-5-ID-5	0.497645	0.498665	0.503605	0.394673	0.395962	0.390688	-0.0105732	-0.0106362	-0.0108486	-0.010686	-0.00530064	-0.00537324	-0.00510419	-0.00525936					HAT1	1.69775	2.0592	0.470044	0.481261		0.38947
Epith-prolif-top-5-ID-5	0.502355	0.501335	0.496395	0.605327	0.604038	0.609312													CDK2	1.61539	2.00989	0.463906	0.485048	0.921748	0.395356	-0.549373
DNA-repair-top-6-ID-6	0.49146	0.492433	0.497211	0.392462	0.393707	0.388605	-0.00618505	-0.00623225	-0.00639384	-0.00627038	-0.00221101	-0.002255	-0.00208362	-0.00218321					H2AFX	1.51948	1.96085	0.464054
Epith-prolif-top-6-ID-6	0.50854	0.507567	0.502789	0.607538	0.606293	0.611395
DNA-repair-top-7-ID-7	0.487635	0.488552	0.493191	0.392598	0.393828	0.388829	-0.00382439	-0.00388111	-0.00402054	-0.00390868	0.000135893	0.000120758	0.000224792	0.000160481					EPITHELIAL PROLIFERATION
Epith-prolif-top-7-ID-7	0.512365	0.511448	0.506809	0.607402	0.606172	0.611171													SYMBOL	FOLD CHANGE	MEAN FC	STDEV FC
DNA-repair-top-8-ID-8	0.481261	0.482105	0.486608	0.38947	0.390681	0.385816	-0.00637371	-0.00644627	-0.00658277	-0.00646758	-0.00312779	-0.00314713	-0.00301302	-0.00309598					C3	-2.32764	-2.32764	0	0.458766		0.560293
Epith-prolif-top-8-ID-8	0.518739	0.517895	0.513392	0.61053	0.609319	0.614184													CEBPB	-1.90586	-2.11675	0.298243	0.494951		0.565955
DNA-repair-top-9-ID-9	0.485048	0.48586	0.49027	0.395356	0.396534	0.391765	0.00378619	0.00375411	0.00366161	0.00373397	0.0058854	0.00585308	0.00594885	0.00589578					FERMT1	-1.74902	-1.99417	0.299247	0.498574		0.583279
Epith-prolif-top-9-ID-9	0.514952	0.51414	0.50973	0.604644	0.603466	0.608235													TNFRSF1A	-1.48752	-1.86751	0.351958	0.491782		0.586593
DNA-repair-top-10-ID-10	0.491209	0.49202	0.496296	0.403689	0.404795	0.40018	0.00616149	0.00616086	0.00602661	0.00611632	0.00833383	0.00826165	0.00841461	0.0083367					LAMA3	-1.46729	-1.78746	0.35347	0.502355		0.583973
Epith-prolif-top-10-ID-10	0.508791	0.50798	0.503704	0.596311	0.595205	0.59982													PPARA	-1.36946	-1.7178	0.359269	0.50854		0.578681
																			MYC	-1.34474	-1.6645	0.356992	0.512365		0.586615
																			RALGDS	-1.2949	-1.6183	0.355405	0.518739		0.580487
																			TP63	-1.27674	-1.58035	0.351407	0.514952	0.866132	0.577701	0.458545
																			INSR	-1.23878	-1.54619	0.348473

## Sheet: DNA-repair_vs_Cells-prolif-x1
	MEZ1	MEZ2	MEZ3	SKOV1	SKOV2	SKOV3													DNA REPAIR
Cells-prolif-x1-top-1-ID-1	0.287468	0.285628	0.275942	0.4924	0.490117	0.500256													SYMBOL	FOLD CHANGE	MEAN FC	STDEV FC	CORRELATION BETWEEN MARKERS MEAN FC AND ESTIMATED PERCENT
DNA-repair-top-1-ID-1	0.712532	0.714372	0.724058	0.5076	0.509883	0.499744													TYMS	2.99232	2.99232	0	0.287468		0.4924
Cells-prolif-x1-top-2-ID-2	0.349942	0.348515	0.341012	0.505115	0.503308	0.511046	0.0624737	0.0628873	0.06507	0.063477	0.0127149	0.0131914	0.01079	0.0122321					BRIP1	2.38679	2.68956	0.428174	0.349942		0.505115
DNA-repair-top-2-ID-2	0.650058	0.651485	0.658988	0.494885	0.496692	0.488954													EXO1	2.34761	2.57557	0.361445	0.404107		0.539223
Cells-prolif-x1-top-3-ID-3	0.404107	0.402816	0.396345	0.539223	0.537565	0.544323	0.0541644	0.0543013	0.0553334	0.0545997	0.0341083	0.0342567	0.0332769	0.0338806					PCNA	1.78915	2.37897	0.491642	0.391298		0.514094
DNA-repair-top-3-ID-3	0.595893	0.597184	0.603655	0.460777	0.462435	0.455677													RAD51	1.78028	2.25923	0.50296	0.3999		0.516766
Cells-prolif-x1-top-4-ID-4	0.391298	0.390152	0.384314	0.514094	0.512563	0.518811	-0.0128084	-0.0126645	-0.0120314	-0.0125014	-0.0251288	-0.025002	-0.0255117	-0.0252142					BRCA1	1.74355	2.17328	0.496684	0.397395		0.511821
DNA-repair-top-4-ID-4	0.608702	0.609848	0.615686	0.485906	0.487437	0.481189													RRM1	1.73612	2.11083	0.482577	0.392127		0.502727
Cells-prolif-x1-top-5-ID-5	0.3999	0.3988	0.393233	0.516766	0.515293	0.521269	0.00860147	0.00864831	0.00891932	0.00872303	0.00267172	0.00273009	0.0024582	0.00262					HAT1	1.69775	2.0592	0.470044	0.394557		0.501662
DNA-repair-top-5-ID-5	0.6001	0.6012	0.606767	0.483234	0.484707	0.478731													CDK2	1.61539	2.00989	0.463906	0.396316	-0.811161	0.49974	0.0148857
Cells-prolif-x1-top-6-ID-6	0.397395	0.396325	0.390873	0.511821	0.51038	0.516257	-0.00250449	-0.00247518	-0.00236016	-0.00244661	-0.00494485	-0.00491312	-0.00501245	-0.00495681					H2AFX	1.51948	1.96085	0.464054
DNA-repair-top-6-ID-6	0.602605	0.603675	0.609127	0.488179	0.48962	0.483743
Cells-prolif-x1-top-7-ID-7	0.392127	0.391067	0.385789	0.502727	0.501326	0.507062	-0.00526821	-0.00525832	-0.00508367	-0.0052034	-0.00909407	-0.00905382	-0.00919455	-0.00911415					CELLS PROLIFERATION X1
DNA-repair-top-7-ID-7	0.607873	0.608933	0.614211	0.497273	0.498674	0.492938													SYMBOL	FOLD CHANGE	MEAN FC	STDEV FC
Cells-prolif-x1-top-8-ID-8	0.394557	0.39359	0.3885	0.501662	0.50031	0.505908	0.00242987	0.00252282	0.00271058	0.00255442	-0.00106437	-0.00101615	-0.00115443	-0.00107832					IL1A	-8.77337	-8.77337	0	0.712532		0.560293
DNA-repair-top-8-ID-8	0.605443	0.60641	0.6115	0.498338	0.49969	0.494092													ANGPT2	-3.03307	-5.90322	4.05901	0.650058		0.565955
Cells-prolif-x1-top-9-ID-9	0.396316	0.395382	0.390471	0.49974	0.498455	0.503825	0.00175897	0.00179237	0.00197137	0.0018409	-0.00192229	-0.00185448	-0.00208311	-0.00195329					THBD	-2.62669	-4.81104	3.43749	0.595893		0.583279
DNA-repair-top-9-ID-9	0.603684	0.604618	0.609529	0.50026	0.501545	0.496175													CSF1	-2.56517	-4.24957	3.023	0.608702		0.586593
Cells-prolif-x1-top-10-ID-10	0.397209	0.396293	0.391593	0.496659	0.4955	0.500589	0.000892954	0.000910748	0.00112231	0.000975338	-0.00308132	-0.00295512	-0.00323562	-0.00309069					PCK2	-2.46958	-3.89358	2.73634	0.6001		0.583973
DNA-repair-top-10-ID-10	0.602791	0.603707	0.608407	0.503341	0.5045	0.499411													POSTN	-2.43443	-3.65038	2.51891	0.602605		0.578681
																			C8orf4	-2.4276	-3.4757	2.34543	0.607873		0.586615
																			ULBP1	-2.33468	-3.33307	2.2086	0.605443		0.580487
																			C3	-2.32764	-3.22136	2.09296	0.603684	-0.798047	0.577701	0.672652
																			SHMT2	-2.20823	-3.12004	1.9991

## Sheet: M-phase_vs_Oth-sterols-synth
	MEZ1	MEZ2	MEZ3	SKOV1	SKOV2	SKOV3													M PHASE
M-phase-top-1-ID-1	0.722805	0.72462	0.73399	0.520777	0.523086	0.513108													SYMBOL	FOLD CHANGE	MEAN FC	STDEV FC	CORRELATION BETWEEN MARKERS MEAN FC AND ESTIMATED PERCENT
Oth-sterols-synth-top-1-ID-1	0.277195	0.27538	0.26601	0.479223	0.476914	0.486892													ANLN	2.95989	2.95989	0	0.722805		0.520777
M-phase-top-2-ID-2	0.62714	0.628507	0.635344	0.482404	0.484375	0.477009	-0.0956645	-0.0961128	-0.0986461	-0.0968078	-0.0383735	-0.0387117	-0.0360983	-0.0377278					KIF20A	2.95943	2.95966	0.000323503	0.62714		0.482404
Oth-sterols-synth-top-2-ID-2	0.37286	0.371493	0.364656	0.517596	0.515625	0.522991													CDC6	2.87176	2.93036	0.0507508	0.578147		0.450273
M-phase-top-3-ID-3	0.578147	0.579379	0.585425	0.450273	0.452008	0.445463	-0.0489926	-0.0491288	-0.0499185	-0.0493466	-0.0321307	-0.0323671	-0.0315465	-0.0320148					CKS2	2.45262	2.81092	0.242438	0.57156		0.452709
Oth-sterols-synth-top-3-ID-3	0.421853	0.420621	0.414575	0.549727	0.547992	0.554537													KIF23	2.34727	2.71819	0.295088	0.558061		0.445309
M-phase-top-4-ID-4	0.57156	0.572719	0.578333	0.452709	0.454401	0.448204	-0.00658762	-0.00665943	-0.00709267	-0.00677991	0.0024363	0.00239313	0.00274126	0.00252356					HMMR	2.26543	2.64273	0.322222	0.555135		0.444303
Oth-sterols-synth-top-4-ID-4	0.42844	0.427281	0.421667	0.547291	0.545599	0.551796													PTTG1	2.22691	2.58333	0.333502	0.53871		0.432914
M-phase-top-5-ID-5	0.558061	0.559164	0.564497	0.445309	0.446913	0.441008	-0.0134986	-0.013555	-0.0138354	-0.0136297	-0.00740057	-0.00748773	-0.00719631	-0.00736153					CDC20	2.21285	2.53702	0.335397	0.533432		0.431688
Oth-sterols-synth-top-5-ID-5	0.441939	0.440836	0.435503	0.554691	0.553087	0.558992													KIF14	1.93788	2.47045	0.371908	0.530023	0.786818	0.430111	0.796743
M-phase-top-6-ID-6	0.555135	0.556195	0.561468	0.444303	0.445894	0.440057	-0.00292611	-0.00296938	-0.00302907	-0.00297485	-0.00100556	-0.00101952	-0.000951066	-0.000992048					ECT2	1.81195	2.4046	0.40781
Oth-sterols-synth-top-6-ID-6	0.444865	0.443805	0.438532	0.555697	0.554106	0.559943
M-phase-top-7-ID-7	0.53871	0.539752	0.544758	0.432914	0.434419	0.42892	-0.0164253	-0.0164432	-0.0167098	-0.0165261	-0.011389	-0.0114746	-0.0111369	-0.0113335					OTHER STEROLS SYNTHESIS
Oth-sterols-synth-top-7-ID-7	0.46129	0.460248	0.455242	0.567086	0.565581	0.57108													SYMBOL	FOLD CHANGE	MEAN FC	STDEV FC
M-phase-top-8-ID-8	0.533432	0.534461	0.539254	0.431688	0.433092	0.427819	-0.00527757	-0.00529021	-0.00550468	-0.00535749	-0.00122592	-0.00132678	-0.0011011	-0.00121793					IL1A	-8.77337	-8.77337	0	0.277195		0.560293
Oth-sterols-synth-top-8-ID-8	0.466568	0.465539	0.460746	0.568312	0.566908	0.572181													ANGPT2	-3.03307	-5.90322	4.05901	0.37286		0.565955
M-phase-top-9-ID-9	0.530023	0.531066	0.535774	0.430111	0.431517	0.426303	-0.0034093	-0.0033957	-0.00348018	-0.00342839	-0.001577	-0.00157561	-0.00151562	-0.00155607					CSF1	-2.56517	-4.79054	3.45716	0.421853		0.583279
Oth-sterols-synth-top-9-ID-9	0.469977	0.468934	0.464226	0.569889	0.568483	0.573697													PCK2	-2.46958	-4.2103	3.052	0.42844		0.586593
M-phase-top-10-ID-10	0.535607	0.536629	0.541288	0.436783	0.438183	0.433032	0.00558409	0.00556315	0.00551471	0.00555398	0.00667203	0.00666678	0.00672894	0.00668925					ABCA1	-2.23003	-3.81424	2.78753	0.441939		0.583973
Oth-sterols-synth-top-9-ID-10	0.464393	0.463371	0.458712	0.563217	0.561817	0.566968													IL1B	-1.94536	-3.50276	2.60737	0.444865		0.578681
																			CEBPB	-1.90586	-3.27463	2.45553	0.46129		0.586615
																			ANGPTL4	-1.79912	-3.0902	2.33246	0.466568		0.580487
																			DHRS3	-1.79379	-2.94615	2.2242	0.469977	0.983698	0.577701	0.652937

## Sheet: M-phase_vs_Movement
	MEZ1	MEZ2	MEZ3	SKOV1	SKOV2	SKOV3													M PHASE
M-phase-top-1-ID-1	0.722805	0.72462	0.73399	0.520777	0.523086	0.513108													SYMBOL	FOLD CHANGE	MEAN FC	STDEV FC	CORRELATION BETWEEN MARKERS MEAN FC AND ESTIMATED PERCENT
Movement-top-1-ID-1	0.277195	0.27538	0.26601	0.479223	0.476914	0.486892													ANLN	2.95989	2.95989	0	0.722805		0.520777
M-phase-top-2-ID-2	0.655693	0.657113	0.664386	0.502541	0.504466	0.496888	-0.0671112	-0.0675069	-0.0696035	-0.0680739	-0.0182366	-0.0186201	-0.0162198	-0.0176922					KIF20A	2.95943	2.95966	0.000323503	0.655693		0.502541
Movement-top-2-ID-2	0.344307	0.342887	0.335614	0.497459	0.495534	0.503112													CDC6	2.87176	2.93036	0.0507508	0.601159		0.467169
M-phase-top-3-ID-3	0.601159	0.602431	0.608761	0.467169	0.468885	0.462155	-0.0545341	-0.0546824	-0.0556251	-0.0549472	-0.0353719	-0.0355815	-0.0347322	-0.0352285					CKS2	2.45262	2.81092	0.242438	0.606123		0.479101
Movement-top-3-ID-3	0.398841	0.397569	0.391239	0.532831	0.531115	0.537845													KIF23	2.34727	2.71819	0.295088	0.581939		0.463348
M-phase-top-4-ID-4	0.606123	0.607345	0.613303	0.479101	0.480803	0.474322	0.00496314	0.00491378	0.00454187	0.00480626	0.0119322	0.0119184	0.0121663	0.0120056					HMMR	2.26543	2.64273	0.322222	0.554724		0.442055
Movement-top-4-ID-4	0.393877	0.392655	0.386697	0.520899	0.519197	0.525678													PTTG1	2.22691	2.58333	0.333502	0.557763		0.447857
M-phase-top-5-ID-5	0.581939	0.583087	0.588649	0.463348	0.464947	0.458851	-0.0241839	-0.0242582	-0.0246537	-0.0243653	-0.0157529	-0.0158563	-0.0154706	-0.0156933					CDC20	2.21285	2.53702	0.335397	0.557805		0.451685
Movement-top-5-ID-5	0.418061	0.416913	0.411351	0.536652	0.535053	0.541149													KIF14	1.93788	2.47045	0.371908	0.543989	0.847996	0.441228	0.859633
M-phase-top-6-ID-6	0.554724	0.555815	0.561154	0.442055	0.443628	0.437745	-0.0272144	-0.027272	-0.0274959	-0.0273274	-0.0212929	-0.0213188	-0.0211062	-0.0212393					ECT2	1.81195	2.4046	0.40781
Movement-top-6-ID-6	0.445276	0.444185	0.438846	0.557945	0.556372	0.562255
M-phase-top-7-ID-7	0.557763	0.558801	0.564024	0.447857	0.449366	0.443698	0.00303836	0.0029866	0.00287027	0.00296508	0.00580151	0.00573798	0.00595356	0.00583102					MOVEMENT
Movement-top-7-ID-7	0.442237	0.441199	0.435976	0.552143	0.550634	0.556302													SYMBOL	FOLD CHANGE	MEAN FC	STDEV FC
M-phase-top-8-ID-8	0.557805	0.558839	0.563835	0.451685	0.453128	0.447649	4.23689e-05	3.7723e-05	-0.000188658	-3.61888e-05	0.00382782	0.00376199	0.00395104	0.00384695					IL1A	-8.77337	-8.77337	0	0.277195		0.560293
Movement-top-8-ID-8	0.442195	0.441161	0.436165	0.548315	0.546872	0.552351													ANGPT2	-3.03307	-5.90322	4.05901	0.344307		0.565955
M-phase-top-9-ID-9	0.543989	0.545007	0.549838	0.441228	0.442662	0.437334	-0.0138163	-0.013832	-0.0139976	-0.013882	-0.0104561	-0.0104663	-0.0103151	-0.0104125					CSF1	-2.56517	-4.79054	3.45716	0.398841		0.583279
Movement-top-9-ID-9	0.456011	0.454993	0.450162	0.558772	0.557338	0.562666													POSTN	-2.43443	-4.20151	3.05872	0.393877		0.586593
M-phase-top-10-ID-10	0.53281	0.53378	0.538462	0.433828	0.435221	0.430082	-0.0111789	-0.0112269	-0.011376	-0.0112606	-0.00740049	-0.00744138	-0.00725256	-0.00736481					IL1B	-1.94536	-3.75028	2.83459	0.418061		0.583973
Movement-top-10-ID-10	0.46719	0.46622	0.461538	0.566172	0.564779	0.569918													DDR2	-1.89065	-3.44034	2.64656	0.445276		0.578681
																			YARS	-1.7414	-3.19764	2.49985	0.442237		0.586615
																			ANGPTL4	-1.79912	-3.02282	2.36664	0.442195		0.580487
																			CXCL1	-1.6824	-2.87389	2.25843	0.456011	0.961494	0.577701	0.645482
																			NRP1	-1.65254	-2.75175	2.16401

[truncated: 13 more sheets: M-phase_vs_Epith-prolif, M-phase_vs_Cells-prolif-x1, Cells-prolif-x2_vs_Oth-sterols-, Cells-prolif-x2_vs_Movement, Cells-prolif-x2_vs_Epith-prolif, Cells-prolif-x2_vs_Cells-prolif, Checkpoint-ctrl_vs_Movement, Checkpoint-ctrl_vs_Epith-prolif, Checkpoint-ctrl_vs_Cells-prolif, DNA-replication_vs_Oth-sterols-, DNA-replication_vs_Movement, DNA-replication_vs_Epith-prolif, DNA-replication_vs_Cells-prolif]
