# Supplementary material for: Inferring Molecular Processes Heterogeneity from Transcriptional Data
Source: Biomed Res Int. 2017 Dec 6;2017:6961786. doi: 10.1155/2017/6961786 (PMC5736944; doi:10.1155/2017/6961786)
Supplement: Supplementary file 1 — AppendixC_Influence_of_marker_genes.xlsx: The file contains results for various group of genes to determine such properties as robustness of outcome and its correlation with the fold change. AppendixD_Top_profiles.xlsx: The file contains lists of top 50 genes characterizing all functions from analyzed case studies. [file 6961786.f1.zip › AppendixD_Top_profiles.xlsx]

## Sheet: SKOV3
	SYMBOL	K21.A	K21.B	K21.C	SKOV.A	SKOV.B	SKOV.C	FC pom	FC K21/SKOV	MPH FC
TOP 50 GENES FOR PROLIFERATION PROFILE (after the full MPH analysis)	CXCL1	11.3539	11.6514	11.4975	8.66438	8.6628	8.60587	7.26745	7.26745	21.7077		Column name	Description
	CDC20	10.6916	10.3153	10.3526	9.23577	9.18041	9.08297	2.45473	2.45473	21.1526		SYMBOL	Gene symbols
	IDO1	10.6917	11.3358	11.2775	8.65604	8.73189	8.30883	5.86653	5.86653	20.6364		K21.A – K21.C	raw expression of fibroblast supplied cells
	IL1A	10.8308	10.8538	10.6878	8.38697	8.43123	8.45225	5.16554	5.16554	19.0192		SKOV.A – SKOV.C	raw expression of SKOV3 supllied cells
	TK1	9.36983	9.22325	9.44225	8.15999	8.12165	8.27608	2.23542	2.23542	18.9009		FC pom	helper field for FC calculation
	CXCL8	10.3283	10.6548	10.4636	6.77315	6.89117	6.96234	12.2171	12.2171	18.7141		FC K21/SKOV	Fold change of K21 over SKOV
	CP	9.06905	10.4483	10.0251	7.57103	7.75911	7.12795	5.44439	5.44439	18.6532		MPH FC	Fold change from MPH method based on function characteristic profile
	TNFAIP3	9.61811	9.99886	9.88201	7.35342	7.52187	7.40151	5.33053	5.33053	18.5819
	ANLN	9.16508	9.14761	9.14761	8.08339	8.04615	8.03473	2.14139	2.14139	18.5528
	EHF	9.52783	9.77299	9.74354	7.1803	7.31193	6.63239	6.12767	6.12767	18.0297
	CCNA2	8.7783	8.66737	8.70054	8.04189	7.89368	8.04432	1.6485	1.6485	18.0143
	KIF20A	8.82737	8.86203	8.77812	7.55591	7.91689	7.87288	2.04527	2.04527	17.9018
	CCNB1	8.82793	8.55888	8.5731	7.63914	7.72602	7.57569	2.01451	2.01451	17.5739
	NDC1	8.48168	8.47272	8.55216	7.41665	7.49001	7.33656	2.12411	2.12411	17.1603
	KNL1	8.71318	8.38212	8.49942	7.44555	7.50265	7.20466	2.21636	2.21636	17.1595
	IL1B	9.44915	9.41994	9.50808	6.17002	6.18013	6.24383	9.58752	9.58752	16.8805
	FGFBP1	9.09824	9.38559	9.34258	6.56688	5.83704	6.30731	8.07303	8.07303	16.7247
	IL1R1	8.88896	9.7507	9.53365	7.39888	7.4666	7.20596	4.21	4.21	16.5693
	STS	10.7769	11.0962	11.0982	9.04123	9.11713	8.67836	4.11312	4.11312	16.5465
	STIL	8.21056	8.09802	8.12735	7.09143	7.02278	6.97165	2.16843	2.16843	16.3596
	IFIT3	9.19125	9.94298	9.70233	7.65038	7.76682	7.44482	4.05106	4.05106	16.2014
	RARRES3	9.60552	10.0808	9.9512	7.97934	8.03717	7.72506	3.92498	3.92498	15.9281
	ADGRF1	8.89895	9.17586	9.08893	5.35966	5.19816	5.37343	13.4225	13.4225	15.4875
	IFIT2	8.05887	8.76461	8.61435	5.79125	6.0997	5.74791	6.15365	6.15365	15.4809
	LUM	7.70318	8.88719	8.80773	6.90998	7.13922	6.07169	3.44003	3.44003	14.8798
	DDIAS	8.59295	8.01958	8.29322	6.66196	6.66014	6.17734	3.4914	3.4914	14.8051
	MX1	8.22742	9.49842	8.98564	7.20223	7.20223	6.88043	3.71035	3.71035	14.7235
	IL1R2	7.57575	8.21657	7.97438	6.09612	6.01916	6.12603	3.64209	3.64209	14.7171
	IFIT1	7.1643	8.65501	8.17658	6.35035	6.45746	5.91849	3.63493	3.63493	14.5188
	PBK	7.79925	7.43508	7.70707	6.04209	6.01183	5.4979	3.44375	3.44375	14.4625
	OAS2	7.55977	8.91646	8.43442	6.65886	6.66157	6.37119	3.57056	3.57056	14.1976
	NUF2	7.22027	6.99511	7.09882	6.02737	6.07296	6.06078	2.07605	2.07605	14.1866
	PLK4	7.19293	6.85553	7.06871	5.95472	5.99911	6.13708	2.01852	2.01852	14.0906
	CKAP2L	8.84767	8.48592	8.6559	6.87956	7.03469	6.88682	3.32939	3.32939	13.9065
	BIRC3	7.47036	8.23276	7.99653	5.01541	5.063	4.86152	7.7343	7.7343	13.8863
	CTSS	6.94975	7.69625	7.4826	5.33823	5.47413	5.58833	3.83307	3.83307	13.8463
	C1R	8.97793	9.68074	9.58936	7.7888	7.87746	7.45752	3.31503	3.31503	13.843
	CDK1	7.5566	7.34345	7.56002	5.85692	6.02532	5.57488	3.15875	3.15875	13.7006
	CENPE	6.99351	6.82059	6.83587	5.62586	5.85215	5.74397	2.20664	2.20664	13.6104
	MMP13	6.51547	7.78669	7.5863	5.22831	5.54316	5.09091	4.26811	4.26811	13.5669
	C3	10.9814	11.5498	11.3979	9.65712	9.82029	9.33739	3.27268	3.27268	13.5374
	CCL20	7.60411	8.07153	7.8443	4.31597	4.39351	4.88089	9.84938	9.84938	13.3367
	IL6	7.30188	7.19372	7.52288	4.71847	4.90182	5.10806	5.38085	5.38085	13.206
	CEBPD	10.4753	10.8691	10.8884	9.16271	9.22339	8.9029	3.14599	3.14599	13.0491
	TXNIP	12.0903	12.3412	12.2491	10.6801	10.6394	10.3304	3.18734	3.18734	13.0476
	KIF18A	7.74793	7.75018	7.79823	6.2596	6.48976	5.83829	2.91838	2.91838	12.9734
	IGFN1	9.08419	8.59504	8.7796	7.21883	7.01955	7.31095	3.12898	3.12898	12.8169
	CYP1B1	10.6698	11.015	10.9091	9.30797	9.41653	9.03299	3.05334	3.05334	12.7236
	BRCA2	7.16126	6.68883	7.05061	5.44019	5.4072	5.38808	2.96622	2.96622	12.5569
	DDX58	6.73367	7.67771	7.41158	5.84095	6.03972	5.48173	2.86922	2.86922	12.2986
TOP 50 GENES FOR QUIESCENCE PROFILE (after the full MPH analysis)	PCDH1	6.88045	6.5853	6.65506	7.85551	7.73558	8.03822	0.444631	-2.24906	-11.3042
	ITGB4	9.91559	9.82908	9.80083	11.0276	10.9861	10.9258	0.456565	-2.19027	-11.3237
	ANGPT2	6.68907	6.73204	6.61283	7.92736	8.21421	7.68754	0.411702	-2.42894	-11.7767
	LTBP2	6.95382	6.83088	6.79878	8.09507	7.93283	8.23538	0.426223	-2.34619	-11.814
	LTBP4	8.25329	8.13044	8.11568	9.34222	9.38573	9.42245	0.430463	-2.32308	-11.8579
	SEC14L2	8.05801	8.12277	8.06613	9.31728	9.42628	9.2263	0.422489	-2.36693	-11.9363
	ADSSL1	7.05933	6.95333	6.92765	8.20642	8.13347	8.37131	0.41775	-2.39378	-12.0661
	R3HDML	5.59758	5.85288	5.27574	7.32778	7.68988	7.32754	0.274665	-3.6408	-12.1558
	ABCD1	6.90794	6.749	6.62572	8.07638	8.0071	8.04248	0.412728	-2.4229	-12.1634
	KRT17	6.41757	5.57592	5.88226	7.28878	7.7139	7.52461	0.349112	-2.86441	-12.5678
	IVNS1ABP	9.71156	10.3156	9.99651	11.2625	11.3706	11.2511	0.415596	-2.40618	-12.6633
	GJA1	7.39206	7.49781	7.50544	8.56975	9.12763	8.7421	0.387869	-2.57819	-12.6654
	ID1	9.64392	9.21676	9.33817	10.8482	10.5804	10.6533	0.409675	-2.44096	-12.7277
	NXNL2	6.64688	6.21301	6.24182	7.68856	7.91874	7.68856	0.382041	-2.61752	-12.7569
	KRT7	10.2824	10.3082	10.2064	11.6418	11.5124	11.5976	0.400925	-2.49423	-13.0774
	NKAIN4	6.5074	6.74492	6.63637	8.01188	8.32852	7.95015	0.360042	-2.77745	-13.2772
	MMP11	6.6677	6.59072	6.53639	7.70883	7.61144	7.72433	0.472009	-2.1186	-13.3281
	ITGB3	9.17708	8.99841	9.02938	10.5107	10.4099	10.4123	0.385646	-2.59305	-13.3486
	TUBA4A	10.2033	10.1227	10.0859	11.4558	11.4477	11.5686	0.39131	-2.55552	-13.3832
	BLID	7.58932	7.13484	7.08167	8.82894	8.74549	8.53979	0.373038	-2.68069	-13.469
	RNF212	6.96455	7.17175	6.97699	8.34576	8.40732	8.70302	0.365251	-2.73784	-13.606
	STK32A	6.76398	6.26324	6.80724	8.12024	8.22889	8.18195	0.342457	-2.92007	-13.6987
	SPARC	9.34304	9.52304	9.43069	10.8294	10.925	10.8294	0.371687	-2.69043	-13.815
	LTBP3	8.25354	8.15053	8.12701	9.6362	9.56681	9.66948	0.366856	-2.72586	-13.8468
	CRLF1	8.23694	7.9929	8.07137	9.56129	9.56598	9.54096	0.36549	-2.73605	-13.847
	LMF1	6.69961	6.65581	6.49119	8.2274	8.30064	8.31562	0.315685	-3.16771	-13.8958
	LOC79160	6.70501	6.51102	6.11189	8.54646	8.48009	8.50465	0.241912	-4.13373	-13.9564
	LINC00313	6.78855	6.36385	6.78699	8.26299	8.53306	8.22503	0.310532	-3.22028	-13.9776
	DRAXIN	6.74567	6.62132	6.78597	8.48512	8.14231	8.41445	0.32189	-3.10665	-14.0273
	ADGRG1	9.46938	9.57064	9.62847	10.9785	11.2694	10.8537	0.35678	-2.80284	-14.098
	SMIM14	7.59358	7.96268	7.68302	9.13178	9.17122	9.40643	0.356873	-2.80212	-14.1591
	MYO7B	7.09316	6.86592	7.01106	8.5191	8.45569	8.73608	0.333954	-2.99442	-14.2953
	TIMP3	7.60585	7.41681	7.50185	8.401	8.52625	8.22549	0.543653	-1.83941	-14.8332
	LBH	7.88927	8.0025	7.92796	9.44194	9.63565	9.54407	0.329411	-3.03572	-14.95
	ANGPTL4	7.44466	7.09657	7.23233	9.03967	9.44138	9.05151	0.263355	-3.79715	-15.3382
	WNT7A	9.25424	9.0863	9.09974	10.7259	10.7069	10.8197	0.329221	-3.03747	-15.3645
	WNT9A	7.89456	7.75476	7.81424	8.81705	8.88319	9.05765	0.46633	-2.1444	-15.6248
	PHLDB1	7.89024	7.97015	7.94622	8.97743	8.8902	8.88924	0.505707	-1.97743	-15.7312
	FOXS1	7.19768	7.07528	7.11359	9.95083	9.88956	9.83881	0.147212	-6.79293	-15.8874
	LHX1	8.25541	7.77175	7.75319	9.74901	9.74451	9.80134	0.283412	-3.52843	-16.3643
	COL5A1	8.13636	8.23031	8.10685	9.48082	9.39843	9.42288	0.413039	-2.42108	-16.4194
	TCEA2	8.61438	8.67435	8.57354	9.72483	9.82496	9.75034	0.451881	-2.21297	-17.162
	COL18A1	8.88641	8.93479	8.82766	9.66984	9.54006	9.63935	0.601294	-1.66308	-17.2664
	KRT14	9.06872	9.16476	9.06631	10.1849	10.1864	10.1187	0.478626	-2.08931	-17.9794
	PMEPA1	8.98925	8.83849	8.81002	10.8784	10.8658	10.8658	0.251984	-3.96851	-18.0402
	PI16	8.21667	8.54052	8.40844	10.8678	11.0565	10.9048	0.170666	-5.8594	-18.0432
	LAMB1	9.5421	9.34109	9.28883	10.4538	10.4283	10.535	0.473616	-2.11142	-18.5392
	LTBP1	9.47706	9.63302	9.42519	10.5287	10.5828	10.5403	0.487565	-2.05101	-18.7253
	LRP1	9.93321	9.90097	9.90488	10.793	10.8037	10.726	0.550364	-1.81698	-19.3085
	TGFBI	10.3983	10.6056	10.5065	11.651	11.7218	11.6617	0.443621	-2.25418	-20.7033

## Sheet: Neuroblastoma C2
	SYMBOL	Ctrl_A	Ctrl_B	Ctrl_C	C2_A	C2_B	C2_C	C2+PJ34_A	C2+PJ34_B	C2+PJ34_C	FC pom 1	FC C2/Ctrl	FC pom 1	FC C2+PJ34/Ctrl	MPH FC
TOP 50 GENES FOR PROLIFERATION PROFILE (after the full MPH analysis)	CCNA2	8.38226	8.48457	8.4206	8.24533	8.2883	8.20081	7.77165	7.94095	8.1428	0.879948	-1.13643	0.72198	-1.38508	-17.0672
	CD24	8.3254	8.11683	8.68653	7.58618	7.66685	7.58025	6.83253	6.98653	6.82559	0.580724	-1.72199	0.350569	-2.85251	-17.0372		Column name	Description
	EDNRA	8.48576	8.77582	8.71625	8.02983	7.90416	8.07495	7.09646	7.40946	7.30118	0.632955	-1.57989	0.381619	-2.62042	-16.6104		SYMBOL	Gene symbols
	TXNIP	8.72763	8.739	9.01002	7.3447	7.08036	7.36173	6.67161	7.15824	7.2853	0.338286	-2.95608	0.293228	-3.41031	-16.2651		Ctrl_A – Ctrl_C	raw expression of control samples
	ASCL1	7.86191	7.88591	7.609	7.11423	7.37604	7.41128	5.72637	5.96145	5.59083	0.714763	-1.39907	0.246015	-4.06479	-15.1861		C2_A – C2_C	raw expression of C2-treated samples
	TNS3	6.7956	7.02569	6.71291	6.61378	6.41293	6.7399	5.90883	6.33177	5.74122	0.837524	-1.194	0.560562	-1.78392	-14.612		C2+PJ34_A – C2+PJ34_C	raw expression of C2+PJ34-treated samples
	TNFAIP6	7.12905	7.43407	7.02042	6.64463	6.21002	6.76603	5.30591	5.76418	5.60284	0.639027	-1.56488	0.321876	-3.10678	-13.2426		FC pom1, FC pom2	helper fields for FC calculation
	NRP1	6.36985	6.49771	6.60063	5.89951	5.99663	6.08445	5.23122	5.14757	5.56773	0.708591	-1.41125	0.445878	-2.24277	-12.1654		FC C2/Ctrl	Fold change of C2 over control
	GPR22	6.21836	6.42965	5.64876	6.33048	6.17975	6.39728	4.48738	5.24031	5.20257	1.12534	1.12534	0.460341	-2.1723	-11.5563		FC C2+PJ34/Ctrl	Fold change of C2+PJ34 over control
	MYC	5.85496	6.14632	5.77051	5.44563	5.30183	5.46542	4.28604	4.40505	3.98546	0.69401	-1.4409	0.308428	-3.24225	-11.5151		MPH FC	Fold change from MPH method based on function characteristic profile
	MYCN	5.34841	5.48005	5.15652	5.09496	5.22215	5.21608	5.33112	5.27114	4.96035	0.897832	-1.11379	0.908818	-1.10033	-11.4693
	CHRM3	6.96455	7.2924	6.91587	6.72283	6.46551	6.77643	5.92568	6.41933	6.21037	0.754528	-1.32533	0.547764	-1.8256	-11.1344
	HAND1	7.85676	7.92102	7.60448	7.18108	7.35175	7.51316	7.11314	7.32318	6.91677	0.734379	-1.36169	0.62712	-1.59459	-10.9796
	DACH1	6.63565	6.92869	6.36124	6.07316	6.00711	6.20173	5.69122	6.18721	5.67576	0.676347	-1.47853	0.578823	-1.72765	-10.9221
	ARRDC4	5.69269	5.53507	5.79735	4.68378	4.72674	5.01726	4.31524	4.98712	4.31794	0.550185	-1.81757	0.465626	-2.14765	-10.9033
	RASL11B	7.46075	7.61151	7.58426	6.73674	6.91298	6.84389	6.16219	6.28622	6.21305	0.606832	-1.6479	0.397144	-2.51798	-10.8375
	KCNQ5.IT1	5.2502	5.86236	5.36467	5.3385	4.724	5.32849	4.78248	4.71959	4.48995	0.779055	-1.28361	0.555439	-1.80038	-10.8058
	KCNH1	8.02165	8.40988	8.22232	8.43539	8.11429	8.49045	7.00733	7.35987	7.01464	1.09381	1.09381	0.469846	-2.12836	-10.558
	TLE1	6.069	6.40524	6.13863	5.63983	5.59173	5.74401	4.95599	5.251	5.08407	0.682184	-1.46588	0.463422	-2.15786	-10.5141
	CHML	7.43237	7.74874	7.42309	7.34602	6.80305	7.42607	5.83598	6.22728	6.25051	0.79784	-1.25338	0.372125	-2.68727	-10.3635
	ICA1	6.40423	6.63971	6.43157	6.15184	5.72161	6.35928	5.59711	6.19151	5.61784	0.760803	-1.3144	0.630147	-1.58693	-10.2135
	CBLN2	5.9564	6.01904	5.97017	5.55982	5.34659	5.65052	5.02065	5.53181	5.0881	0.728198	-1.37325	0.59451	-1.68206	-10.1408
	FLRT3	4.97698	5.45413	4.98653	4.90115	4.56926	4.88921	4.24718	4.48867	4.4602	0.777837	-1.28562	0.59282	-1.68685	-10.1379
	ARID5B	6.49471	6.63216	6.20455	6.15034	6.16493	6.33409	5.66083	5.37803	5.72995	0.849261	-1.17749	0.55204	-1.81146	-10.0464
	CMAHP	6.46026	6.63046	6.27267	5.7146	5.94802	5.72599	5.06362	4.80818	4.73586	0.63219	-1.5818	0.333174	-3.00144	-9.8998
	IGANRP	5.63786	6.41114	5.76908	5.65595	5.5176	6.07391	5.16892	4.82772	5.13274	0.863621	-1.15792	0.525033	-1.90464	-9.80723
	PPAP2B	5.93013	5.7488	6.16939	5.50354	5.45311	5.68138	5.11534	5.11312	4.84263	0.752413	-1.32906	0.524668	-1.90597	-9.76471
	SLITRK6	5.74152	6.01618	5.51372	5.50928	5.40044	5.58162	4.43174	4.76519	4.65083	0.827723	-1.20813	0.450832	-2.21812	-9.67793
	LOC392232	5.55979	5.8161	5.23813	5.38685	5.29206	5.76963	4.61446	5.00497	4.62554	0.95981	-1.04187	0.575498	-1.73763	-9.6435
	TAGLN3	6.32016	6.51879	6.33836	5.82099	5.84286	5.88812	5.50206	5.83423	5.54897	0.685707	-1.45835	0.590815	-1.69258	-9.60822
	MAP2K6	6.13066	6.54734	6.60295	5.48915	5.46292	6.00693	4.85436	5.31968	5.07306	0.587924	-1.7009	0.393126	-2.54371	-9.58853
	ETS1	4.65888	4.77004	5.05488	4.26424	4.66426	4.48181	4.02697	3.96824	4.04812	0.78002	-1.28202	0.565305	-1.76896	-9.55533
	FAXC	6.21087	6.31209	6.24424	5.76684	5.75194	6.0032	4.88173	5.37851	5.05049	0.752093	-1.32962	0.454449	-2.20047	-9.49339
	FGD4	5.31114	5.40214	5.36769	4.89508	5.06473	5.14318	4.24681	4.6056	4.38958	0.799514	-1.25076	0.521514	-1.91749	-9.34677
	EPAS1	6.74769	6.63851	6.59738	6.64898	6.40322	6.56937	5.48605	6.02072	5.64778	0.921156	-1.08559	0.526059	-1.90093	-9.27101
	SEMA6D	6.26116	6.50972	6.33241	6.1507	6.0263	6.31282	5.45748	5.77676	5.20483	0.868421	-1.15151	0.54607	-1.83127	-9.24168
	TTC30B	5.31947	5.69606	5.42017	4.71103	4.58487	5.02578	4.47963	4.53901	4.33829	0.614943	-1.62617	0.488776	-2.04593	-9.22533
	TIMMDC1	9.53748	9.64717	9.4644	9.32082	9.1712	9.33169	8.27174	9.07222	9.18882	0.826314	-1.21019	0.635575	-1.57338	-9.19355
	SPTSSB	6.89723	7.07061	7.08281	6.6321	6.65909	6.59414	5.98133	5.77156	5.81897	0.762788	-1.31098	0.447754	-2.23337	-9.18457
	SNN	6.03796	6.19554	6.31357	5.25331	5.44091	5.47767	4.80718	5.3249	5.38933	0.577211	-1.73247	0.503317	-1.98682	-9.13614
	SKP2	9.55918	9.75772	9.64486	9.23372	9.31338	9.31015	8.51019	8.96614	9.01888	0.773782	-1.29235	0.571529	-1.74969	-9.12289
	LPPR5	8.378	8.36584	8.16745	7.78608	7.95526	8.03779	7.15336	7.54353	7.54992	0.770146	-1.29846	0.543443	-1.84012	-9.06264
	C1QTNF1.AS1	5.51669	5.46776	5.63609	4.73568	4.94765	4.99681	4.20975	4.18502	4.36897	0.639861	-1.56284	0.410366	-2.43685	-9.00823
	MEGF9	6.8331	7.05859	6.89384	6.2812	6.4367	6.63555	5.78247	6.24533	6.25571	0.720354	-1.38821	0.566065	-1.76658	-8.93678
	CXCR4	7.65806	7.76854	7.76923	7.28631	7.40539	7.48005	6.83517	7.08944	7.09683	0.789982	-1.26585	0.606797	-1.648	-8.8232
	LZTS1	5.4817	5.43948	5.4711	4.91991	4.90896	5.09485	4.84712	4.83374	4.4987	0.713467	-1.40161	0.603354	-1.6574	-8.75806
	PM20D2	7.41914	7.45623	7.58133	7.25861	7.10278	7.10049	6.46954	7.0618	7.12413	0.79478	-1.25821	0.671995	-1.48811	-8.74471
	ARHGAP22.IT1	4.6747	4.96253	4.8165	4.74217	4.53854	4.7711	4.06276	4.08184	4.42486	0.910601	-1.09818	0.649301	-1.54012	-8.74228
	LINC01102	5.50343	5.70783	5.70919	5.4891	5.38725	5.5555	4.67152	4.93311	4.71239	0.892301	-1.1207	0.548535	-1.82304	-8.68334
	ANKRD29	4.41495	4.69441	4.23241	4.3899	4.13508	4.39203	4.06047	4.67343	4.10299	0.901709	-1.10901	0.89952	-1.1117	-8.60457
TOP 50 GENES FOR CELL DEATH PROFILE (after the full MPH analysis)	SNORD60	4.5831	4.88907	4.69715	5.15077	5.46756	5.21026	5.67341	4.81935	4.80608	1.46835	1.46835	1.34828	1.34828	8.11832
	C21orf90	6.22838	6.3241	6.27314	7.08445	7.06379	7.26403	7.81158	7.8577	7.56713	1.82074	1.82074	2.78033	2.78033	8.15949
	RABGEF1	7.07609	7.27699	6.7609	7.448	7.54532	7.29659	8.19115	8.13931	8.13419	1.30151	1.30151	2.14612	2.14612	8.16925
	SDIM1	6.41935	6.50782	6.5992	7.53339	7.28239	7.45734	7.21022	7.37151	7.33377	1.88884	1.88884	1.73645	1.73645	8.23447
	CYP27B1	4.86887	4.67624	4.94985	4.9301	4.81835	5.12653	5.62785	6.01526	5.4464	1.09266	1.09266	1.84065	1.84065	8.29499
	SNORD3C	5.53705	5.51197	5.44728	6.58016	6.70896	6.03313	6.91575	5.97135	6.50711	1.95869	1.95869	2.02246	2.02246	8.39043
	SNORD46	7.64487	7.57448	7.79549	8.15269	8.15481	7.86011	8.79069	7.61426	7.81018	1.30837	1.30837	1.4084	1.4084	8.47511
	FLCN	5.78634	5.60253	5.73011	6.31161	6.21501	6.33855	6.6714	6.84936	6.54529	1.49588	1.49588	1.98034	1.98034	8.47805
	SCG2	6.07297	6.37804	6.45229	7.27558	7.21104	6.98283	6.99018	6.88197	6.88962	1.80455	1.80455	1.52756	1.52756	8.71335
	SCARNA6	5.75862	5.54408	5.21379	6.12509	6.30997	5.89244	6.54536	6.09213	6.13477	1.51213	1.51213	1.68144	1.68144	8.76596
	LOC100128494	5.38685	5.53019	4.58099	5.69945	5.44918	5.5634	6.56676	6.25395	6.23436	1.27641	1.27641	2.20029	2.20029	8.76719
	MIR3132	5.42718	5.06949	5.64502	5.8815	5.81956	5.9876	6.81069	5.97856	6.10776	1.41244	1.41244	1.92882	1.92882	8.8192
	HES1	4.5226	4.75776	4.18365	4.83745	5.02145	4.94463	5.30968	5.01007	4.95034	1.34678	1.34678	1.50714	1.50714	8.96082
	LSMEM1	4.13428	4.17114	4.36868	4.76571	4.78074	5.17084	5.61552	5.96992	5.69715	1.61314	1.61314	2.90903	2.90903	9.02021
	JUNB	7.08117	7.29169	6.83178	7.5657	7.76114	7.50718	7.96552	7.6412	7.65109	1.44904	1.44904	1.60243	1.60243	9.07977
	HAVCR1P1	4.50231	4.76278	3.83496	4.74051	4.46278	4.97055	5.6777	6.00542	5.13312	1.25053	1.25053	2.34887	2.34887	9.14415
	DDIT3	3.90155	3.66256	3.97926	5.52812	5.53752	5.33125	5.57229	5.21109	5.0469	3.06256	3.06256	2.71281	2.71281	9.23219
	SNORD116.23	4.41727	4.42712	4.07376	5.13072	4.93017	4.71287	5.6401	4.61381	4.94032	1.53634	1.53634	1.75922	1.75922	9.23457
	ADAM20	4.50867	4.63041	4.33565	4.66962	4.48605	4.48698	6.25217	6.20988	6.06681	1.03782	1.03782	3.20835	3.20835	9.38772
	LAMB4	4.3468	4.4668	3.91002	6.3511	5.57178	5.81249	6.10321	6.37307	6.21783	3.22469	3.22469	3.93203	3.93203	9.54323
	MIR324	5.69487	5.49119	5.39874	6.03515	5.80169	5.93711	7.0659	6.27043	6.34083	1.3142	1.3142	2.1029	2.1029	9.56386
	SNORD92	4.1115	4.54111	4.15733	5.16998	5.10239	4.60512	5.88214	4.82075	4.69653	1.62115	1.62115	1.93749	1.93749	9.58228
	DUSP5	3.86456	3.74583	4.21545	5.4227	4.95689	5.16411	5.69759	5.51631	5.44869	2.35846	2.35846	3.03573	3.03573	9.67406
	SESN2	5.53085	5.68233	5.19971	6.96782	6.76692	6.66288	6.58575	7.13102	6.97029	2.49681	2.49681	2.69186	2.69186	9.88919
	C3orf35	5.70947	5.90467	5.54003	6.30601	6.29172	6.2707	7.17167	7.48148	7.23686	1.47814	1.47814	2.98385	2.98385	9.89219
	PP13	4.24408	3.9637	4.34752	4.93989	4.9161	4.79992	6.02732	5.87069	5.59051	1.61614	1.61614	3.13099	3.13099	9.89923
	PRNP	4.96488	4.96824	5.2298	5.5529	5.60273	5.38357	5.52462	5.68196	5.62117	1.37205	1.37205	1.46505	1.46505	9.97921
	LONRF2	6.95736	6.95577	6.8861	7.71654	7.60288	7.43186	7.68484	7.75928	7.56124	1.57463	1.57463	1.66705	1.66705	10.189
	FAM46A	5.23949	5.55689	5.44724	6.4845	6.18891	6.08879	6.32284	6.73662	6.50016	1.79447	1.79447	2.15757	2.15757	10.2255
	SLC7A11	4.7825	4.91099	5.07727	7.82362	7.67688	7.38985	6.094	6.21431	6.29173	6.55466	6.55466	2.41772	2.41772	10.4534
	IER5L	5.0275	5.08157	5.09228	5.81123	5.88279	5.33397	6.11786	5.61694	5.72241	1.54579	1.54579	1.70315	1.70315	10.5093
	VASN	5.26703	5.43404	5.33807	6.41754	6.46895	6.28243	6.29785	6.11466	6.17242	2.06159	2.06159	1.80127	1.80127	10.794
	NR4A1	5.13819	5.24949	5.4465	5.87601	5.86124	5.45625	6.02755	5.86604	5.7188	1.37563	1.37563	1.50793	1.50793	10.8843
	ADAMTSL4.AS1	4.95736	5.12029	4.93641	5.25379	5.52341	5.72275	6.45201	6.63231	6.8167	1.41971	1.41971	3.10435	3.10435	11.0037
	JUN	5.22358	5.04439	5.65767	6.33661	6.14882	5.93566	6.19574	5.70754	6.0829	1.76243	1.76243	1.59992	1.59992	11.215
	ERN1	5.53238	5.76746	5.86978	6.4144	6.36868	6.36938	6.34872	6.49115	6.28546	1.57385	1.57385	1.56665	1.56665	11.5677
	CEBPB	5.595	5.95512	5.45898	6.36929	6.53951	6.41626	6.25731	5.91296	6.28931	1.69147	1.69147	1.39258	1.39258	11.6918
	SMPD1	6.02847	6.14359	5.84558	6.31885	6.43533	6.50925	6.56455	6.41965	6.67744	1.33072	1.33072	1.46071	1.46071	11.754
	NAB2	5.67587	5.86358	6.00915	6.81209	6.63971	6.5054	6.80675	7.04122	7.21002	1.74344	1.74344	2.25445	2.25445	11.9886
	ZFP36	5.90447	5.78346	5.47197	6.72435	7.04005	6.54439	7.45922	6.90844	6.92372	2.075	2.075	2.61987	2.61987	12.5204
	SQSTM1	6.33159	6.2383	6.37165	7.04455	6.90687	6.84911	7.19894	7.41282	7.18661	1.53787	1.53787	1.93858	1.93858	12.7907
	CTSB	6.7072	6.72213	6.66157	7.18676	6.99034	7.07913	6.79273	6.96839	7.06281	1.3108	1.3108	1.1879	1.1879	12.8086
	NQO1	6.80253	6.99615	7.02949	7.09684	7.22382	7.21065	7.16596	7.12721	7.34711	1.17453	1.17453	1.20624	1.20624	12.8296
	TGFB1	6.86862	6.96386	6.9394	7.38126	7.6788	7.52994	7.63032	7.32775	7.49424	1.52688	1.52688	1.47925	1.47925	13.9349
	CCL2	7.90344	7.82953	7.21917	7.84773	7.96728	7.81254	8.68153	8.3819	8.53174	1.14536	1.14536	1.80916	1.80916	14.0414
	GDF15	5.44318	5.40907	5.44354	8.85644	9.04415	8.16482	8.98536	8.30675	8.54463	9.87061	9.87061	9.24131	9.24131	14.1468
	ZMAT3	7.26055	7.42332	7.35926	7.35527	7.31803	7.47341	7.74196	7.9325	7.83605	1.02421	1.02421	1.40414	1.40414	14.3831
	TNFRSF12A	7.57528	7.78462	7.6322	8.08362	8.09118	7.81799	8.51694	8.2822	8.18592	1.26251	1.26251	1.58928	1.58928	14.5569
	EGR1	6.33679	6.62766	6.61581	8.94177	9.26238	8.2888	10.178	9.53339	9.67154	5.10682	5.10682	9.7736	9.7736	16.511
	VGF	8.49749	8.60038	8.51311	9.96198	10.1496	9.76691	10.0549	9.44731	9.48995	2.69486	2.69486	2.22525	2.22525	16.6204
